# Supplementary material for: Effects of Micronutrients on the Growth and Phytochemical Composition of Basil (Ocimum basilicum L.) in the Field and Greenhouse (Hydroponics and Soil Culture)
Source: Plants (Basel). 2024 Sep 6;13(17):2498. doi: 10.3390/plants13172498 (PMC11397607; doi:10.3390/plants13172498)
Supplement: Supplementary file 1 [file plants-13-02498-s001.zip]

Archive with 1 entries (1 files):
- plants-3171807-supplementary.pdf
